# Supplementary material for: Health Behaviors and Cancer Diagnosis Among Individuals with Pathogenic Variants Associated with Hereditary Breast and Ovarian Cancer or Lynch Syndrome
Source: J Pers Med. 2025 Dec 26;16(1):6. doi: 10.3390/jpm16010006 (PMC12843232; doi:10.3390/jpm16010006)
Supplement: Supplementary file 1 [file jpm-16-00006-s001.zip]

Archive with 1 entries (1 files):
- jpm-3918252-supplementary.pdf
